# Supplementary material for: Large scale genomic rearrangements in selected Arabidopsis thaliana T-DNA lines are caused by T-DNA insertion mutagenesis
Source: BMC Genomics. 2021 Aug 6;22:599. doi: 10.1186/s12864-021-07877-8 (PMC8348815; doi:10.1186/s12864-021-07877-8)
Supplement: Supplementary file 4 — Additional file 4. Sequences of oligonucleotides used for the validation of fusion points of chromosomal translocations and other large structural variants. [file 12864_2021_7877_MOESM4_ESM.txt]

>N500 Amplification of Chr3 and Chr5 fusion in GK-082G09 fwd
CCACTGCTTCGATTCTGCAAC
>N506 Amplification of Chr3 and Chr5 fusion in GK-082G09 rev
ATAGGATACGGGCACTGCG

>N502 Amplification of Chr1 fusion in GK-433E06 fwd
GATACGGACAATGACAATCAGTGG
>N503 Amplification of Chr1 fusion in GK-433E06 rev
CGAGACAGGATGAGGGAACC

>N504 Amplification of Chr1 and Chr4 fusion in GK-654A12 fwd
TCATCACATACGCCGTCCTAC
>N505 Amplification of Chr1 and Chr4 fusion in GK-654A12 rev
TCTCTCCGATCACATGCACC

>N510 Amplification of Chr2 internal fusion of duplication/inversion in GK-767D12 fwd
ATTACTTACCGATCATGCGTGGTC
>N511 Amplification of Chr2 internal fusion of duplication/inversion in GK-767D12 rev
AATAGATAACGCAACTACG

>N507 Amplification of 1kb cpDNA insertion in GK-909H04 fwd
AGCAAAGTGAAACCTTGGAATGAG
>N509 Amplification of 1kb cpDNA insertion in GK-909H04 rev
AGGTTTTAGTTGTGGTGTAGCAGTG
